# Supplementary material for: The Role of Diet and Lifestyle in Early-Onset Colorectal Cancer: A Systematic Review
Source: Cancers (Basel). 2021 Nov 25;13(23):5933. doi: 10.3390/cancers13235933 (PMC8657307; doi:10.3390/cancers13235933)
Supplement: Supplementary file 1 [file cancers-13-05933-s001.zip]

Archive with 1 entries (1 files):
- cancers-1458254-supplementary.pdf
